# Supplementary material for: Template-based RNA structure prediction advanced through a blind code competition
Source: bioRxiv. 2025 Dec 30:2025.12.30.696949. Preprint. [Version 1] doi: 10.64898/2025.12.30.696949 (PMC12776560; doi:10.64898/2025.12.30.696949)
Supplement: Supplement 1 [file media-1.xlsx]

## Sheet: Table S1
Table S1. Targets in the Stanford RNA 3D Folding Kaggle Competition. RNA-puzzle targets (target_id starting with 'PZ') that remain confidential at the time of writing are marked 'undisclosed'.
target_id	sequence	temporal_cutoff	description	all_sequences	usage*
R1205	AAGUACCCUCCAAGCCCUACAGGUUGGAAGAGGGGGCUAUCAGUCCUGUAGGCAGACUC	2024-05-17	xrRNA ST9	>R1205 0 59 residues,| AAGUACCCUCCAAGCCCUACAGGUUGGAAGAGGGGGCUAUCAGUCCUGUAGGCAGACUC	Ignored
R1209	GGCACUAUGGGCGCAGCGUCAAUGACGCUGACGGUACAGGCCAGACAAGAAACACUUGUCUGAUAUAGUGCC	2024-05-22	FAB - HIV-I RRE stem loop II Additional Information: A protein-RNA complex. Protein part is known. The challenge is to model the whole hybrid multicomponent complex.	>M1209 subunit 1, prot 233 residues EISEVQLVESGGGLVQPGGSLRLSCAASGFYISYSSIHWVRQAPGKGLEWVASISPYSGSTYYADSVKGRFTISADTSKNTAYLQMNSLRAEDTAVYYCARQGYRRRSGRGFDYWGQGTLVTVSSASTKGPSVFPLAPSSKSTSGGTAALGCLVKDYFPEPVTVSWNSGALTSGVHTFPAVLQSSGLYSLSSVVTVPSSSLGTQTYICNVNHKPSNTKVDKKVEPKSCDKTHT >M1209 subunit 2, prot 215 residues SDIQMTQSPSSLSASVGDRVTITCRASQSVSSAVAWYQQKPGKAPKLLIYSASSLYSGVPSRFSGSRSGTDFTLTISSLQPEDFATYYCQQSY…	Ignored
R1221s2	GUGAUAUUUCGGGUAAUCGCUAUAUUAUAUAGAGGAAAGUCCAUGCUCACACAGUCUGAGAUGAUUGUAGUGUUCGUGCUUGAUGAAACAAUAAAUCAAGGCAUUAAUUUGACGGCAAUGAAAUAUCCUAAGUCUUUCGAUAUGGAUAGAGUAAUUUGAAAGUGCCACAGUGACGUAGCUUUUAUAGAAAUAUAAAAGGUGGAACGCGGUAAACCCCUCGAGUGAGCAAUCCAAAUUUGGUAGGAGCACUUGUUUAACGGAAUUCAACGUAUAAACGAGACACACUUCGCGAAAUGAAGUGGUGUAGACAGAUGGUUAUCACCUGAGUACCAGUGUGACUAGUGCACGUGAUGAGUACGAUGGAACAGAACAUGGCUUAUAGAAAUAUCACUACUAGU	2024-06-04	RNase P enzyme-substrate complex S.aureus Additional Information: protein-pRNA-ptRNA complex	>M1221 RNase P enzyme-substrate complex, S.aureus, prot, subunit 1, 115 residues; MEKAYRIKKNADFQRIYKKGHSVANRQFVVYTCNNKEIDHFRLGISVSKKLGNAVLRNKIKRAIRENFKVHKSHILAKDIIVIARQPAKDMTTLQIQNSLEHVLKIAKVFNKKIK >M1221 RNase P enzyme-substrate complex, S.aureus, RNA, subunit 2, 398 residues; GUGAUAUUUCGGGUAAUCGCUAUAUUAUAUAGAGGAAAGUCCAUGCUCACACAGUCUGAGAUGAUUGUAGUGUUCGUGCUUGAUGAAACAAUAAAUCAAGGCAUUAAUUUGACGGCAAUG…	Ignored
R1224s2	GAAUUUGCGGUUUUCGGGUAAUCGCGGUCUGACUUGAUCAGGCUGAGGAAAGUCCAUGCUCGCACAGGCUGUGAUGCCUGUAGUGUUCGUGCUUAGCGAAACCAUAAGCUAAGGUACUCUUUGGAGUAACGGCAGGAAAACAAGCUAAGGCUUCGGCUAUGCUUAAGUAUCCUUGAAAGUGCCACAGUGACGAAGCGGCUGGGGAAACCCAUCCGGUGGAACGCGGUAAACCCCUCGAGCGAGCAACCCAAACAAUGGUAGGGGCGCUUUUUGUCUGGAAGAAGAACAGGACAAAAAGGCAGUAUAACUGCAGAUAGAUGGUUACCGCUUUGUUUUUUCUCCCUGGAAAAGCAAAGUACAGAACAUGGCUUAUAGAAAACCGCAAACAUCAGGGA	2024-06-06	RNase P enzyme-substrate complex E.faecium Additional Information: protein-pRNA-tRNA complex	>M1224 RNase P enzyme-substrate complex, E.faecium, prot, subunit 1, 118 residues; MRKAYRVKKEREFQAVFHTGDSFANRKFVVYRLEKPGQPHFRVGLSVGKKVGNAVNRNEVKRKIRAAVYSIKEEIDPELDFIVIARPSVKGLTYDEVRSNLVHVLKLAKIIDREEKSK >M1224 RNase P enzyme-substrate complex, E.faecium, RNA, subunit 2, 395 residues; GAAUUUGCGGUUUUCGGGUAAUCGCGGUCUGACUUGAUCAGGCUGAGGAAAGUCCAUGCUCGCACAGGCUGUGAUGCCUGUAGUGUUCGUGCUUAGCGAAACCAUAAGCUAAGGU…	Ignored
R1241	GGUGUGCCCGGCAUGGGUGCAGUCUAUAGGGUGAGAGUCCCGAACUGUGAAGGCAGAAGUAACAGUUAGCCUAACGCAAGGGUGUCCGUGGCGACAUGGAAUCUGAAGGAAGCGGACGGCAAACCUUCGGUCUGAGGAACACGAACUUCAUAUGAGGCUAGGUAUCAAUGGAUGAGUUUGCAUAACAAAACAAAGUCCUUUCUGCCAAAGUUGGUACAGAGUAAAUGAAGCAGAUUGAUGAAGGGAAAGACUGCAUUCUUACCCGGGGAGGUCUGAUCGAAACGCCAAGCACUCUUGGUAACCCAUUCAGCAAUGGAUGGCUGAACGGUCAGAAGUCAGCAGAAGUCAUAGUACCCUGCAUACUCGAGAAUGUAAGGGGAAGGACGGAACAAUUAAGUU…	2024-06-10	group II intron Oceanobacillus iheyensis	>R1241 0 480 residues,| GGUGUGCCCGGCAUGGGUGCAGUCUAUAGGGUGAGAGUCCCGAACUGUGAAGGCAGAAGUAACAGUUAGCCUAACGCAAGGGUGUCCGUGGCGACAUGGAAUCUGAAGGAAGCGGACGGCAAACCUUCGGUCUGAGGAACACGAACUUCAUAUGAGGCUAGGUAUCAAUGGAUGAGUUUGCAUAACAAAACAAAGUCCUUUCUGCCAAAGUUGGUACAGAGUAAAUGAAGCAGAUUGAUGAAGGGAAAGACUGCAUUCUUACCCGGGGAGGUCUGAUCGAAACGCCAAGCACUCUUGGUAACCCAUUCAGCAAUGGAUGGCUGAACGGUCAGAAGUCAGCAGAAGUCAUAGUACCCUGCAUACUCGAGAAUGUAA…	Ignored
R1242	GGUUAAGUUAGGUUUGUGGUUGAAAGUCGAUGCCAGUCGCAGGCAAAACGAUCCACGUAAGUUAAACAAAGUUUUAAUGAGCAUGGUGCGGCUUAGAAGUAAGUCCUGCCGCUUUAGGCGAGAGUAUUAGUAGUGAGAGGGUAAUUCCGGGUAGCGAAACUUCCAGCAGGCGAGUGUGGGGUCAAAGACCAGGUCAACUAACUUA	2024-06-12	RaiA RNA motif, C. acetobutylicum Clostridium acetobutylicum	>R1242 0 205 residues,| GGUUAAGUUAGGUUUGUGGUUGAAAGUCGAUGCCAGUCGCAGGCAAAACGAUCCACGUAAGUUAAACAAAGUUUUAAUGAGCAUGGUGCGGCUUAGAAGUAAGUCCUGCCGCUUUAGGCGAGAGUAUUAGUAGUGAGAGGGUAAUUCCGGGUAGCGAAACUUCCAGCAGGCGAGUGUGGGGUCAAAGACCAGGUCAACUAACUUA	Ignored
R1248	GGGAGGUGUGAAGCAUUCUGUACUCAAAAGGUACGGACCUUCUCCCGAAGCACAUCUUCCAUAAAUCCACAUUUGCUAACUUUUAAUUCAAUGAUUAAAAAAGCAAGAGUCUUCGGGCGUUGAUGACGAAAGGUGUCUAAUACUUCGGACCUUAGUCAACGAAGUCAUCCUUUGAACCGCAAGUUCGGGGAUGUCAAUUGUGAAACAACUCGUGGGUUGGCCGACCCUUUGUGAGACCGCAAGUCUUAAGAGAUUGGAGUAGUAGUUGAGUAGUUAUCGACGAUACGAAUGGUAGCCGUAAGCGACCGACACUGACCUGAUACCUCUGUCAAUGAGGUGGACAAGUGGGGAACAAACUAAUUAUAAUCCCACAAAAGACAGGUUAUUCAAACGUGUAGU…	2024-06-14	GOLLD 3primedomain env46 Environmental sampling	>R1248 0 407 residues,| GGGAGGUGUGAAGCAUUCUGUACUCAAAAGGUACGGACCUUCUCCCGAAGCACAUCUUCCAUAAAUCCACAUUUGCUAACUUUUAAUUCAAUGAUUAAAAAAGCAAGAGUCUUCGGGCGUUGAUGACGAAAGGUGUCUAAUACUUCGGACCUUAGUCAACGAAGUCAUCCUUUGAACCGCAAGUUCGGGGAUGUCAAUUGUGAAACAACUCGUGGGUUGGCCGACCCUUUGUGAGACCGCAAGUCUUAAGAGAUUGGAGUAGUAGUUGAGUAGUUAUCGACGAUACGAAUGGUAGCCGUAAGCGACCGACACUGACCUGAUACCUCUGUCAAUGAGGUGGACAAGUGGGGAACAAACUAAUUAUAAUCCCACAAA…	Public
R1250	GGGCGGUUUAGCGUCCUUAGAUAACCCUGGCAACAGGACUAAAGGGACAGAAUUGGAUUUAGCAAUCCUUGGAAGUUCGCAGUCAAUAGGCUGACAACUAAACAAAGUAUCUACGACCCGUACCUCAAGGGCAACUGCUGAGGGGUUAGGGUUCACUUGAAUAUGUGGAAAUUCGGGUGUGAGAUGGAGACAUCAACAGGAGAAGAUACAGGUGACGGUUCGACACUCACUGCUAUGGGUUGUAGAGCUGGGUACCAGUCUAAAGGGUUUCCUCAGGGACAAGUGAAAGCUUGGAACCUACCGUAGUCCUGACUGACCGUUAGCUUGCAGGCUAACAGAGAGGUGUGAAGCAUUCUGUACUCAAAAGGUACGGACCUUCUCCCGAAGCACAUCUUUCAU…	2024-07-26	GOLLD full env46 Environmental sampling	>R1250 0 744 residues,|Chains A, B, C, D, E, F| GGGCGGUUUAGCGUCCUUAGAUAACCCUGGCAACAGGACUAAAGGGACAGAAUUGGAUUUAGCAAUCCUUGGAAGUUCGCAGUCAAUAGGCUGACAACUAAACAAAGUAUCUACGACCCGUACCUCAAGGGCAACUGCUGAGGGGUUAGGGUUCACUUGAAUAUGUGGAAAUUCGGGUGUGAGAUGGAGACAUCAACAGGAGAAGAUACAGGUGACGGUUCGACACUCACUGCUAUGGGUUGUAGAGCUGGGUACCAGUCUAAAGGGUUUCCUCAGGGACAAGUGAAAGCUUGGAACCUACCGUAGUCCUGACUGACCGUUAGCUUGCAGGCUAACAGAGAGGUGUGAAGC…	Public
R1251	GGAUGGCCGCCUAUGGUCGUCAAAUAAACUACGAAAGUAGGAUAAAGUGGAAUAGUAAGGUUUAGCUAUUCUGCGGUUUCAUCUUGUAAAGAUGGAGCUUGAGUAGGCAAGUGAGAUAUCAAUUUUUCUUAGUAUGUGAGGGUAACACUUUAGCAGAGGAGAAAAGUUGACUGGGUCUUUGCAGAGAUUCAGUUGAGUUCGGAAGAGCAAUAAGAAUAACUCAUAGAAUUCAAUGCGAGAGGUAGGGAACUAAUCCCUCCCUAUAAUCGCGGUAUUCAAUAUGAUAGUUUACUUAACAUCAAAUUGGGGAAACCCUUUAAGAUAAGAUAGUGUACGGGUGGUGCCGUUAUUAUCCUUUGAUAGAGUGUACCAGCACCUAUCGAUGAAGUAAACUUGGAA…	2024-07-26	GOLLD full env38 Environmental sampling Refolded RNA at 8 microM	>R1251 0 833 residues,|Chains A, B, C, D, E, F, G, H, I, J, K, L, M, N| GGAUGGCCGCCUAUGGUCGUCAAAUAAACUACGAAAGUAGGAUAAAGUGGAAUAGUAAGGUUUAGCUAUUCUGCGGUUUCAUCUUGUAAAGAUGGAGCUUGAGUAGGCAAGUGAGAUAUCAAUUUUUCUUAGUAUGUGAGGGUAACACUUUAGCAGAGGAGAAAAGUUGACUGGGUCUUUGCAGAGAUUCAGUUGAGUUCGGAAGAGCAAUAAGAAUAACUCAUAGAAUUCAAUGCGAGAGGUAGGGAACUAAUCCCUCCCUAUAAUCGCGGUAUUCAAUAUGAUAGUUUACUUAACAUCAAAUUGGGGAAACCCUUUAAGAUAAGA…	Ignored
R1252	GGACCGAUGAAGCUAGUGGAUGAGGUGUGACAAGCCGCCUAGCCAUACGACUCUUAAUAACUACUAUGACGAAAUAUACGGAUACGUUUAUUUUUUCUAAUUUCCACUUGGGUAGUACUAAUUGGGAGCAACGAAAAAAGUUGUGUAGAGAGAAGCAAGGGGACUCAUAUCUGAAACUAAGACACUUGCCGUCAGGGAUUCGCAAUAUGCCAUCUUCAGUUAAUUAAGGCUGAUUACCUUAGGAACCAAAAGAAGAAUAUCAACUAAGAAUUCGUGUCGUGAAGUUGUGGUGACGCAACUAUAACUGACGAGUAAGGUUUGAGUAGCCAAAAUCGACAAUCUUACAUUAACUGGAACAUUGCACAUGUUUGGUGAAAAUUGGAUAGGAAAAGAUCUAUG…	2024-07-15	ROOL UCC118 Lactobacillus salivarius UCC118 Refolded RNA at 8 microM.	>R1252 0 520 residues,|Chains A, B, C, D, E, F| GGACCGAUGAAGCUAGUGGAUGAGGUGUGACAAGCCGCCUAGCCAUACGACUCUUAAUAACUACUAUGACGAAAUAUACGGAUACGUUUAUUUUUUCUAAUUUCCACUUGGGUAGUACUAAUUGGGAGCAACGAAAAAAGUUGUGUAGAGAGAAGCAAGGGGACUCAUAUCUGAAACUAAGACACUUGCCGUCAGGGAUUCGCAAUAUGCCAUCUUCAGUUAAUUAAGGCUGAUUACCUUAGGAACCAAAAGAAGAAUAUCAACUAAGAAUUCGUGUCGUGAAGUUGUGGUGACGCAACUAUAACUGACGAGUAAGGUUUGAGUAGCCAAAAUCGACAAUCUUACAUUAAC…	Ignored
R1253v1	GGUGAAGAUACUGUAAUAUCCCAGUGAAGAUGGUUUGCUCAACCUGCUGGGGUAUCUGGAAUAAAGCUCGGGGCUAAGAGAAAGGAUACUUUCUUACGGCUGGCCGCAUCGAAGUAGUAAUAUUAGAUGAAGGGUGCAAUUCCUGAAAGUAACAGAUGGCACACAUCAUUGUGCAAUAUAGUCCAGAAUACAUAUCGGUGGAAGAAUAGAGGGUUACUUGAAUAAAGUGCCUGAAUCUUAGUUAGGUAUAUAUUGGCGUUAUAUAUAAACCUAAGAAUAGCCAAUAAUCCACUCUGUCGUGAAGCGAAGAAAUUCGUGUAUAAGAUAUGGAAGAAGAUUCUCUUAGUAGCCUAGAGACAGGUUCUGAGUCAGAAAAAGGAAGAUCACAGAACAAAUGCU…	2024-07-15	ROOL env209 Environmental sampling Refolded RNA at 20 microM. The RNA structure was solved in two alternative conformations that have different radii of gyration. The conformation corresponding to this target variant (R1253v1) is the one with a smaller radius of gyration.	>R1253 0 574 residues,|Chains A, B, C, D, E, F, G, H| GGUGAAGAUACUGUAAUAUCCCAGUGAAGAUGGUUUGCUCAACCUGCUGGGGUAUCUGGAAUAAAGCUCGGGGCUAAGAGAAAGGAUACUUUCUUACGGCUGGCCGCAUCGAAGUAGUAAUAUUAGAUGAAGGGUGCAAUUCCUGAAAGUAACAGAUGGCACACAUCAUUGUGCAAUAUAGUCCAGAAUACAUAUCGGUGGAAGAAUAGAGGGUUACUUGAAUAAAGUGCCUGAAUCUUAGUUAGGUAUAUAUUGGCGUUAUAUAUAAACCUAAGAAUAGCCAAUAAUCCACUCUGUCGUGAAGCGAAGAAAUUCGUGUAUAAGAUAUGGAAGAAGAUUCUCUUA…	Public
R1254	GGGGGUAGUUAAGUAUUCUGUCGUUCAAAAGGCGGCGGAGCUUGUGAUAGACCGCUACCUCCAACCACUGCAAAACCAAACUUAUAUUUGCAUUUAGGAUUGCAAAAUCAUAAAAAUCAAAAUAAGAAAAAGUGUCUAUCAGUUUUGACCGAAAGGUGUCUACAUAGUAAUGAGUUGUUCAUUGCCACAAACACUCUCAAGGUGAAUGUGAUUCUUUCGAAAGGUUUCUAACACCGCAAGUGUGAAUCUGCUCGGCAGGGUAGAAGAAAAUAAGUAAGAAGAGAGUAGGUUAAAACUCAAAGAGUGGUUCACUUAAAUAACCGACAUUGGUUGUUACAUCUCAAAAGGAUGUGGAAACAAAGGGAAUAGAUAAUCCUUUUAAAGACAACUACAAUAUGG…	2024-07-12	GOLLD 3primedomain env38 Environmental sampling Refolded RNA at 7 microM	>R1254 0 413 residues,| GGGGGUAGUUAAGUAUUCUGUCGUUCAAAAGGCGGCGGAGCUUGUGAUAGACCGCUACCUCCAACCACUGCAAAACCAAACUUAUAUUUGCAUUUAGGAUUGCAAAAUCAUAAAAAUCAAAAUAAGAAAAAGUGUCUAUCAGUUUUGACCGAAAGGUGUCUACAUAGUAAUGAGUUGUUCAUUGCCACAAACACUCUCAAGGUGAAUGUGAUUCUUUCGAAAGGUUUCUAACACCGCAAGUGUGAAUCUGCUCGGCAGGGUAGAAGAAAAUAAGUAAGAAGAGAGUAGGUUAAAACUCAAAGAGUGGUUCACUUAAAUAACCGACAUUGGUUGUUACAUCUCAAAAGGAUGUGGAAACAAAGGGAAUAGAUAAUC…	Ignored
R1255	GGACACGAGUAACUCGUCUAUCUGCUGCAGGCUGCUUACGGUUUCGUCCGUGUUGCAGCCGAUCAUCAGAACAUCUAGGUUUCGUCCGGGUGUUACCGAAAGGUCAGAUGGAGAGCCUUGUCCC	2024-06-17	SL5 SARS-CoV-2: rotated junction SARS-CoV-2	>R1255 0 124 residues,| GGACACGAGUAACUCGUCUAUCUGCUGCAGGCUGCUUACGGUUUCGUCCGUGUUGCAGCCGAUCAUCAGAACAUCUAGGUUUCGUCCGGGUGUUACCGAAAGGUCAGAUGGAGAGCCUUGUCCC	Public
R1256	GGAGCAUCGUGUCUCAAGUGCUUCACGGUCACAAUAUACCGUUUCGUCGGGUGCGUGGCAAUUCGGUGCACAUCAUGUCUUUCGUGGCUGGUGUGGUCAAGGUGCGACAAGUAUAGAGCAGAGCUCC	2024-06-19	SL5 Bt-CoV-HKU5: SL5c truncated Bt-CoV-HKU5	>R1256 0 127 residues,| GGAGCAUCGUGUCUCAAGUGCUUCACGGUCACAAUAUACCGUUUCGUCGGGUGCGUGGCAAUUCGGUGCACAUCAUGUCUUUCGUGGCUGGUGUGGUCAAGGUGCGACAAGUAUAGAGCAGAGCUCC	Public
R1283v1	AAUUGAAAAAUCAAUAGAUUUAAACCUAGUGAAGAGCAUUUGAACAAUGUGCUAGGGUAGUAUGGGAUAAGUCGAUAACUAAAAUGAAUUGGGAUACUGAUUGAUUUUAGUGGUGGAUUUUACAGCAAUGUAAAAAGGACUAAUAGUAAAAGCUAUUAAUCGCAAAGUACUACGUGGAAUUUGUGCAGGUGUAAGGUACGAAACUUUCGAGUGUGACAAUAGACGCUCCAGUGGAGAAUAAUCUAAGUUAGGUGGAAGUGUGAGAAGCUUGGCAGACCUUAGAAAACUCAAACCAAGCGCUUUGCAGAGAAACUGAGAAAUCAGUGUUUAACGAAAGAAGUCGGUACGAGUAGCUUAAUGCAGCAAUUUAUUUACAGAUGACAAAUAAUAAAAAUGGGA…	2024-08-12	Enterococcus ncRNA Enterococcus faecalis	>R1283v1 0 580 residues,| AAUUGAAAAAUCAAUAGAUUUAAACCUAGUGAAGAGCAUUUGAACAAUGUGCUAGGGUAGUAUGGGAUAAGUCGAUAACUAAAAUGAAUUGGGAUACUGAUUGAUUUUAGUGGUGGAUUUUACAGCAAUGUAAAAAGGACUAAUAGUAAAAGCUAUUAAUCGCAAAGUACUACGUGGAAUUUGUGCAGGUGUAAGGUACGAAACUUUCGAGUGUGACAAUAGACGCUCCAGUGGAGAAUAAUCUAAGUUAGGUGGAAGUGUGAGAAGCUUGGCAGACCUUAGAAAACUCAAACCAAGCGCUUUGCAGAGAAACUGAGAAAUCAGUGUUUAACGAAAGAAGUCGGUACGAGUAGCUUAAUGCAGCAAUUUAUUU…	Ignored
R1285	GGUGCAGUAUUCUAGUCAGGGAAAUGCUUUUUGAAGGCGGGGCUAAAAAUCCGCUAAAGGGCACAUCGAUGAAGUUCCUGGUGCUGGCCUUAGAAUGCCCAGUCUUGGGCUUGUGCUGGGAGUUAAAAAAGCUGGGGCACUCGCAAUGGCAUGCGACAAAUGACCCUACUUUUGUGGAGGCCAAUUAUUGUAUAUUGAGAGAGAUAUUCAAUAUACGAAAUUGGGGUAAACCUGCAAUGUGGUGUAAAAGCUAUGUGCAGUGUAGCCUGCCUUGAGUGGUAUGGGGAGAGGAGAUAAACAAGUCAAAAAUUUUAGGCCUAAGUUUUUGUACUAUUGAACUCUGAAACCUAUGUUGCAAAAGAGGCUAAGAAAGCAUCUAACUGUUGAGGAAAACUCCUA…	2024-08-13	OLE Clostridium acetobutylicum	>R1285 0 577 residues,| GGUGCAGUAUUCUAGUCAGGGAAAUGCUUUUUGAAGGCGGGGCUAAAAAUCCGCUAAAGGGCACAUCGAUGAAGUUCCUGGUGCUGGCCUUAGAAUGCCCAGUCUUGGGCUUGUGCUGGGAGUUAAAAAAGCUGGGGCACUCGCAAUGGCAUGCGACAAAUGACCCUACUUUUGUGGAGGCCAAUUAUUGUAUAUUGAGAGAGAUAUUCAAUAUACGAAAUUGGGGUAAACCUGCAAUGUGGUGUAAAAGCUAUGUGCAGUGUAGCCUGCCUUGAGUGGUAUGGGGAGAGGAGAUAAACAAGUCAAAAAUUUUAGGCCUAAGUUUUUGUACUAUUGAACUCUGAAACCUAUGUUGCAAAAGAGGCUAAGAAAGCA…	Ignored
R1286	GUACCGAUGAAGCUAGUGGAUAAGGUGUGACAAGCCGCCUAGCCAUACGUCUCUUAAUAACUACUAUGACGAAAUAUACGGAUACGUUUAUUUUUUCUAAUUUCCACUUGGGUAGUACUAAUUGGGAGCAACGAAAAAAAGUUGUGUAGAGAGAAGCAAGGGGACUCAUAUCUGAAACUAAGACACUUGCCGUCAGGGAUUCGCAAUAUACCAUCUUUAGUUAAUUAAGGCUGAUUACCUUAGGAACCAACGAAGAAUAUCAAUUAAGAAUUCGUGUCGUGAAGUUGUGGUGAUGCAACUAUAACUGACGAGUAAGGUUUGAGUAGCCAAAAUCGACAAUCUUAUAUUAACAGAAAUAUGGACAUUACACAUGUUUGGUGAAAAUUGGAUAGGAAAAGG…	2024-07-23	Lactobacillus ncRNA Lactobacillus Salivarius ATCC11741	>R1286 0 526 residues,|Chains A, B, C, D, E, F| GUACCGAUGAAGCUAGUGGAUAAGGUGUGACAAGCCGCCUAGCCAUACGUCUCUUAAUAACUACUAUGACGAAAUAUACGGAUACGUUUAUUUUUUCUAAUUUCCACUUGGGUAGUACUAAUUGGGAGCAACGAAAAAAAGUUGUGUAGAGAGAAGCAAGGGGACUCAUAUCUGAAACUAAGACACUUGCCGUCAGGGAUUCGCAAUAUACCAUCUUUAGUUAAUUAAGGCUGAUUACCUUAGGAACCAACGAAGAAUAUCAAUUAAGAAUUCGUGUCGUGAAGUUGUGGUGAUGCAACUAUAACUGACGAGUAAGGUUUGAGUAGCCAAAAUCGACAAUCUUAUAUUAAC…	Ignored
R1289	GGGCCUCUAGCUCAUGCUUGGUUAGAGCAGCGGACUCAUAUUUCGAUGUGCCUUGCGCCGGGAAACCACGCAAGGGAUGGUGUCAAAUUCGGCGAAACCUAAGCGCCCGCCCGGGCGUAUGGCAACGCCGAGCCAAGCUUCGGCGCCUGCGCCGAUGAAGGUGUAGAGACUAGACGGCACCCACCUAAGGCAAACGCUAUGGUGAAGGCAUAGUCCAGGGAGUGGCGAAAGUCACACAAACCGGAAUCCGUUGGUGCUGGGUUCGACUCCCAGGGGGCCCACCA	2024-08-01	Precursor tRNA Azoarcus sp. BH72	>R1289 0 284 residues,| GGGCCUCUAGCUCAUGCUUGGUUAGAGCAGCGGACUCAUAUUUCGAUGUGCCUUGCGCCGGGAAACCACGCAAGGGAUGGUGUCAAAUUCGGCGAAACCUAAGCGCCCGCCCGGGCGUAUGGCAACGCCGAGCCAAGCUUCGGCGCCUGCGCCGAUGAAGGUGUAGAGACUAGACGGCACCCACCUAAGGCAAACGCUAUGGUGAAGGCAUAGUCCAGGGAGUGGCGAAAGUCACACAAACCGGAAUCCGUUGGUGCUGGGUUCGACUCCCAGGGGGCCCACCA	Ignored
R1293	GGACAAGACCCCAGGCGGGACGCCACACCCAUGUGAAACACACAUGGCCCGAGGAAACUCUGGUGUGGGCUGGGGGGAAUCC	2024-08-06	Translation enhancer motif Thin paspalum asymptomatic virus	>R1293 Translation enhancer motif, Thin paspalum asymptomatic virus, subunit 3, 82 residues; GGACAAGACCCCAGGCGGGACGCCACACCCAUGUGAAACACACAUGGCCCGAGGAAACUCUGGUGUGGGCUGGGGGGAAUCC	Ignored
R1296	GGCACUAUGGGCGCAGCGUCAAUGACGCUGACGUUACAGGCCAGACAAGAAACACUUGUCUGAUAUAGUGCC	2024-08-12	G34U mutant of M1209 complex	>M1296 G34U mutant of M1209 complex, , subunit 1, 233 residues; EISEVQLVESGGGLVQPGGSLRLSCAASGFYISYSSIHWVRQAPGKGLEWVASISPYSGSTYYADSVKGRFTISADTSKNTAYLQMNSLRAEDTAVYYCARQGYRRRSGRGFDYWGQGTLVTVSSASTKGPSVFPLAPSSKSTSGGTAALGCLVKDYFPEPVTVSWNSGALTSGVHTFPAVLQSSGLYSLSSVVTVPSSSLGTQTYICNVNHKPSNTKVDKKVEPKSCDKTHT >M1296 G34U mutant of M1209 complex, , subunit 2, 215 residues; SDIQMTQSPSSLSASVGDRVTITCRASQSVSSAVAWY…	Ignored
PZ51	undisclosed	2025-03-21	undisclosed	undisclosed	Public
PZ52	undisclosed	2025-03-21	undisclosed GOLLD	undisclosed	Public
PZ54	undisclosed	2025-03-21	undisclosed GOLLD	undisclosed	Private
PZ57	undisclosed	2025-03-21	undisclosed ROOL	undisclosed	Private
PZ62	undisclosed	2025-04-17	undisclosed Eterna design	undisclosed	Public
PZ63	undisclosed	2025-06-23	undisclosed	undisclosed	Private
PZ64	GGUAUAGAGGAUGGAACGGGCAGCCAUCGCCCGCCAAAAGGCGGGAGAUGAGGAUUGUCACCCUCCUAUACC	2025-07-04	Skipping rope	>PZ64 0 72 residues,| GGUAUAGAGGAUGGAACGGGCAGCCAUCGCCCGCCAAAAGGCGGGAGAUGAGGAUUGUCACCCUCCUAUACC	Private
PZ65	CCCUACAGACGGAUUGAACGGCAACCGAUAGCGAGAAUCGGGUAGGG	2025-07-04	DUF2693-FD	>PZ65 0 47 residues,| CCCUACAGACGGAUUGAACGGCAACCGAUAGCGAGAAUCGGGUAGGG	Private
PZ66	CCUUGCAUCCACAUGAUUUGAGAUGGUCACACGUUUUGAGGGCGUGGUAAGG	2025-07-04	salivarius-1	>PZ66 0 52 residues,| CCUUGCAUCCACAUGAUUUGAGAUGGUCACACGUUUUGAGGGCGUGGUAAGG	Private
PZ67	undisclosed	2025-08-13	undisclosed group I intron	undisclosed	Private
PZ68	undisclosed	2025-09-05	undisclosed GOLLD	undisclosed	Private
PZ70	undisclosed	2025-09-05	undisclosed GOLLD	undisclosed	Private
PZ72	undisclosed	2025-09-15	undisclosed Eterna design	undisclosed	Private
9IWF	GGUGUAUAAGCUCAUUAAUACGGUUUGAGCGUUUCGACCAGGCAACCCUAAAUUGCCCCAGGCUACAUC	2025-06-04	crystal structure of P. beijingensis xanthine-II riboswitch in complex with xanthine	>9IWF_1|Chains A, B|P. beijingensis xanthine-II riboswitch (70-MER)|Paenibacillus beijingensis (1126833) GGUGUAUAAGCUCAUUAAUACGGUUUGAGCGUUUCGACCAGGCAACCCUAAAUUGCCCCAGGCUACAUC	Private
9J09	CUUUUUGACGAAAAACUCGCCUCAGAAGAUAGGGAGAGUCUAAACGGACGUGGAAGUCGAGGCGCUCUUCGGGGUGCUGAGACUGUGGAAGCGUCAAGACCACCUGCGAGUCAUCGUAGAGGGUCACCGUAGAUGAGUAAUCAUCUGCCCAUCUAUUGCAUUAUGCACGCGAAAGCGUGUGCAUGGGUGGUUCCCGGUUCAGGUGAAAGUGAAA	2025-06-04	Cryo-EM structure of the RdCas12n-sgRNA-DNA complex	>9J09_1|Chain A|Transposase|Rothia dentocariosa (2047) MATTDKKDEENLRAYKFRLDPNQAQTTALYQAVGAARYTYNMLTAYNLEVNRLRDDYWKRRHDEDISDADIKKELNALAKEDKRYKQLNYGAFGTQYLTPEKKRHEQAEHRIENGEDPSVVWNQETERSANPWLHTANQRVLVSGLQNASDAWDNFWASRTGKRAGRLVGTPRFKKKGVSRDSFTVPAPEKMGAYGTAYLRGEPAYKQGRRKITDYRHVRLSYLGTIRTFNSTKPLVKAVVAGAKIRSYTVSRNADRWYVSFLVKFSEPIRRSATKRARAAGSVGVDLGVKYLASLSDSEAPQRFPNLKFVEGLPSLENPRWSEASSRRLHKLQRALARSQKGS…	Private
9MMG	AAUUGAAAAAUCAAUAGAUUUAAACCUAGUGAAGAGCAUUUGAACAAUGUGCUAGGGUAGUAUGGGAUAAGUCGAUAACUAAAAUGAAUUGGGAUACUGAUUGAUUUUAGUGGUGGAUUUUACAGCAAUGUAAAAAGGACUAAUAGUAAAAGCUAUUAAUCGCAAAGUACUACGUGGAAUUUGUGCAGGUGUAAGGUACGAAACUUUCGAGUGUGACAAUAGACGCUCCAGUGGAGAAUAAUCUAAGUUAGGUGGAAGUGUGAGAAGCUUGGCAGACCUUAGAAAACUCAAACCAAGCGCUUUGCAGAGAAACUGAGAAAUCAGUGUUUAACGAAAGAAGUCGGUACGAGUAGCUUAAUGCAGCAAUUUAUUUACAGAUGACAAAUAAUAAAAAUGGGA…	2025-06-04	ROOLefa-monomer-alone	>9MMG_1|Chain A[auth c]|RNA (410-MER)|Enterococcus faecalis JH1 (565648) AAUUGAAAAAUCAAUAGAUUUAAACCUAGUGAAGAGCAUUUGAACAAUGUGCUAGGGUAGUAUGGGAUAAGUCGAUAACUAAAAUGAAUUGGGAUACUGAUUGAUUUUAGUGGUGGAUUUUACAGCAAUGUAAAAAGGACUAAUAGUAAAAGCUAUUAAUCGCAAAGUACUACGUGGAAUUUGUGCAGGUGUAAGGUACGAAACUUUCGAGUGUGACAAUAGACGCUCCAGUGGAGAAUAAUCUAAGUUAGGUGGAAGUGUGAGAAGCUUGGCAGACCUUAGAAAACUCAAACCAAGCGCUUUGCAGAGAAACUGAGAAAUCAGUG…	Private
9MME	UAUUUGAAUCAUACCUGCGAUCAACUCGAUGAAUAAAGUACGCCAGUACUUCGAGGUGUGUGGUAAAUCCAAUAGACCCGGAAACGGGUGAGGGGCGCCCAGUCAACCAAAUCAAGGAUACUUCUUUUGGAAGGCUGCCGGGGUUUAGUGAUAAAUCCCGGGAAGACGGAAACCGUCAACGGAAACACAUAUCGCAGAAAUGCCCGCAUUUAAAAGCACGGAACUUCUGGAUGCAGCAAUAGACGCCUACGGUGUAGGAGUAAGCCUAAGGGGUAUCAGUGUGGCAACUGAUAUGACAGAGGUAAAGCCAACAAUGCAUUCUGCCUUGAUGACGGAGAAAUCCGCCUAUAACAGAAGUCGCCGGUGAAAGUAGCCAUAUGGCAGAUUGACAAAAACUCG…	2025-06-04	ROOLfirm-octamer-wild type	>9MME_1|Chains A[auth U], B[auth Y], C[auth c], D[auth g], E[auth k], F[auth o], G[auth s], H[auth w]|RNA (523-MER)|Firmicutes bacterium CAG:227 (1263010) UAUUUGAAUCAUACCUGCGAUCAACUCGAUGAAUAAAGUACGCCAGUACUUCGAGGUGUGUGGUAAAUCCAAUAGACCCGGAAACGGGUGAGGGGCGCCCAGUCAACCAAAUCAAGGAUACUUCUUUUGGAAGGCUGCCGGGGUUUAGUGAUAAAUCCCGGGAAGACGGAAACCGUCAACGGAAACACAUAUCGCAGAAAUGCCCGCAUUUAAAAGCACGGAACUUCUGGAUGCAGCAAUAGAC…	Private
8VQV	GGGUCGUGACUGGCGAACAGGUGGGAAACCACCGGGGAGCGACCCUUGCCGCCCGCCUGGGCAA	2025-06-11	Structure of S. odontolytica ZTP riboswitch bound to m-1-pyridinyl-AICA	>8VQV_1|Chain A|RNA (64-MER)|Schaalia odontolytica (1660) GGGUCGUGACUGGCGAACAGGUGGGAAACCACCGGGGAGCGACCCUUGCCGCCCGCCUGGGCAA	Private
9E9Q	CUCGUCUAUCUUCUGCAGGCUGCUUACGGGAAACCGUGUUGCAGCCGAUCAUCAGCACAUCUAGGUUUCGUCCGGGUGUGACCGAAAGGUAAGAUGGAGAG	2025-07-09	SARS-CoV-2 SL5 crystal structure native	>9E9Q_1|Chain A|RNA (101-MER)|Severe acute respiratory syndrome coronavirus 2 (2697049) CUCGUCUAUCUUCUGCAGGCUGCUUACGGGAAACCGUGUUGCAGCCGAUCAUCAGCACAUCUAGGUUUCGUCCGGGUGUGACCGAAAGGUAAGAUGGAGAG	Private
9J4N	GCGGGAGUGGCGAAAUUGGUAGACGCACCAGAUUUAGGUUCUGGCGCCGCAAGGUGUGCGAGUUCAAGUCUCGCCUCCCGCACCA	2025-07-09	Crystal structure of E. coli Leucine tRNA with UAG anticodon	>9J4N_1|Chain A|Leucine tRNA_UAG (85-MER)|Escherichia coli K-12 (83333) GCGGGAGUGGCGAAAUUGGUAGACGCACCAGAUUUAGGUUCUGGCGCCGCAAGGUGUGCGAGUUCAAGUCUCGCCUCCCGCACCA	Private
9J4O	GCCGGGGUGGUGGAAUUGGCAGACACACAGGACUUAAAAUCCUGCGGUAGGUGACUACCGUGCCGGUUCAAGUCCGGCCCUCGGCACCA	2025-07-09	Crystal structure of B. subtilis Leucine tRNA with UAA anticodon	>9J4O_1|Chain A|Leucine tRNA_UAA (89-MER)|Bacillus subtilis subsp. subtilis str. 168 (224308) GCCGGGGUGGUGGAAUUGGCAGACACACAGGACUUAAAAUCCUGCGGUAGGUGACUACCGUGCCGGUUCAAGUCCGGCCCUCGGCACCA	Private
9JGM	GGAAGGGGAGUAACUUCAUUGCCGGUCGAUCGUCAUUACGAUGUGUGAAAACACAUCCGGUCACCGGGCAACCUGCCGAAAGGCAGGUUGUAAGUGAGACCUUCC	2025-06-04	The Escherichia coli yybp riboswitch as a tandem riboswitch regulated by Mn2+ and pH	>9JGM_1|Chains A, B, C, D|yybP riboswitch|Escherichia coli K-12 (83333) GGAAGGGGAGUAACUUCAUUGCCGGUCGAUCGUCAUUACGAUGUGUGAAAACACAUCCGGUCACCGGGCAACCUGCCGAAAGGCAGGUUGUAAGUGAGACCUUCC	Private
9LKU	GGCGUAUAUCCUUAAUGAUAUGGUUUAAGGGCAAUACAUAGAAACCACAAAUUUCUUACUGCGUC	2025-08-20	Crystal structure of the 2-dG-III riboswitch bound to Guanosine	>9LKU_1|Chain A[auth X]|RNA (65-MER)|synthetic construct (32630) GGCGUAUAUCCUUAAUGAUAUGGUUUAAGGGCAAUACAUAGAAACCACAAAUUUCUUACUGCGUC	Private
*"usage" column was not included in test set files use for scoring Kaggle codes. "Ignored", removed from leaderboard during data refresh; "Public", target on Public Leaderboard,contributed to composite score provided to Kaggle teams; "Private", target on Private Leaderboard, no contribution to composite score and used for final ranking.

## Sheet: Table S2
Table S2. Strategies used by top Kaggle teams
Team	odat	john	EIGEN	d4t4 - l34k - score 🥬🥬🥬	Rem1210	Timmy Juicehouse	AyPy	Toyama CE Team	Littletree🎄& Moth & Bianco	alan_chen + john_hsu	Hira Norm
Reason for authorship invitation	1st place in training phase, several notable blind models	2nd place in training phase, several notable blind models	3rd place in training phase, several notable blind models	5th place in training phase; community leadership throughout training phase	6th place in training phase	8th place in training phase	9th place in training phase	10th place in training phase, notable blind models	12th place in training phase	13th place in training phase	notable blind models in training phase before data refresh
Private LB score ↑	0.56215	0.57773	0.54312	0.46388	0.43517	0.43811	0.48511	0.49884	0.49758	0.44877	0.43975
Public LB score (rerun) ↑	0.59655	0.60388	0.61253	0.48194	0.48484	0.41387	0.46901	0.45686	0.42849	0.42563	0.38256
Training Phase Public LB score ↑	0.671	0.653	0.615	0.489	0.484	0.475	0.468	0.462	0.441	0.432	0.389
Data sources (e.g. competition data, external data)	RNA structures from PDB as of 2025-5-21	Competition	Competition, CASP16 data	Kaggle competition, CASP16, RNA PDB Database (cutoff: March 31, 2025)	Competition	Competition, CASP16 data, Private 10 RNA sequences	Competition, CASP16 data	Competition	RNA3DB	Competition	Kaggle competition, CASP16
External models (e.g., Protenix, etc.)	Boltz-1, Chai-1, RibonanzaNet	DRfold2, Boltz	Drfold2, Protenix, Boltz	Protenix,boltz1,drfold2	No	Drfold2, Protenix, Boltz	Protenix	Protenix	Protenix AIDO.RNA	Drfold2, Protenix	Boltz-1
Template discovery strategy	Search sequences which have similar RibonanzaNet representations or primary sequences	Find similar sequences via alignment, map template coordinates, apply RNA-specific geometric constraints	N.A.	N.A.	Distance matrix based on TM-SCORE calculation between different sequences. Obtaining n groups using k-medoids. Keras model for classification	N.A.	N.A.	NA	NA	MMseqs sequence homology search. Codes modified from https://www.kaggle.com/code/rhijudas/mmseqs2-3d-rna-template-identification	NA
Model generation strategy	Running Boltz-1 and Chai-1 as-is, and additionally running them with mutated sequences to obtain diverse predictions	Enhanced DRfold2 selection and optimization module	Protenix finetune	Protenix finetune	Simple Keras model for classification.	1. Protenix finetuned with Kaggle RNA and Casp16;2.Protenix finetuned with private 10 RNA sequences	Protenix fine-tuned with and without MSAs on competition datasets and CASP16.	Protenix finetune	Fuse AIDO.RNA's embedding into Protenix and finetune the model	Ensembling C1' coordinates with neighboring atoms is a form of post-hoc denoising or local refinement, implicitly enforcing some local geometric consistency.	Boltz-1 public weight
Multiple sequence alignment?	No	No	Yes	No (submission1) Yes (submission2)	No	Yes	Yes (Emsenble of with and without MSA models)	Yes	Training No, Inference Yes	No	No
Additional notable model features (e.g., use of high memory GPU nodes)	No	No	Sequence length 800 almost OOM with 96GB GPU	Fine-tuned Protenix use crop size 800 GPU H100	Low CPU and memory usage, GPU not required. Very fast execution.	Intel Xeon Gold 6130 and Nvidia H800 x 2	RTX5090 RTX4090	H100 A100	4 A100 (80GB) GPUs	No	No
What did not work	1) Too simple gap-filling (assembly) strategy. 2) Prediction with mutated sequences.	Tried incorporating MSAs but couldn't integrate them effectively	Protenix 20 outputs + Drfold2's best 5 energy selection + arena	for alpha-fold3, MSA significantly improves results. But for protenix, results is smiliar with and without MSA	More data is needed for training and group division. The sequence trimming or padding strategy should be improved	1.Use pseudo-labeling to further improve the model's predictive ability;2. finetuing Drfold2		Protenix full-dataset fine-tuning Nufold–Protenix integration	1. Ensembling: Finetuned Protenix for sequences > 350 nucleotides, DRFold2 or sequences <= 350 nucleotides 2. Generate 20 candidate structures, select one as the reference, and use USalign to align the remaining candidates to the reference. Then, calculate the average coordinates. 3. Create a internal validation set for model selection	Protenix fine-tune without MSA	1) Confidence score weighting 2) Fine-tuning ( lack of GPU resources )
Link to writeup	https://www.kaggle.com/competitions/stanford-rna-3d-folding/writeups/2nd-place-solution	https://www.kaggle.com/competitions/stanford-rna-3d-folding/writeups/1st-place-solution	https://www.kaggle.com/competitions/stanford-rna-3d-folding/writeups/3rd-place-solution	https://www.kaggle.com/competitions/stanford-rna-3d-folding/writeups/10th-place-solution-d4t4-team	Stanford RNA 3D Folding | Kaggle	https://www.kaggle.com/competitions/stanford-rna-3d-folding/writeups/public-8thprivate-32nd-solution	https://www.kaggle.com/competitions/stanford-rna-3d-folding/writeups/7th-place-solution-ensemble-of-two-protenix-model	https://www.kaggle.com/competitions/stanford-rna-3d-folding/writeups/5th-place-solution	https://www.kaggle.com/competitions/stanford-rna-3d-folding/writeups/6th-place-solution
Link to notebook(s)	https://www.kaggle.com/code/odat1248/rna-3d-2025-submit1 https://www.kaggle.com/code/odat1248/rna-3d-2025-submit2	sub-1 https://www.kaggle.com/code/jaejohn/sub-2-hybrid-single-model sub-2 https://www.kaggle.com/code/jaejohn/sub-1-4-4-hybrid-final-take	Protenix + Boltz: https://www.kaggle.com/code/yekim102/fin-pro-all-1-rna-2-base1-boltz1 DRfold2 + Protenix: https://www.kaggle.com/code/yekim102/drfold4-pro-msa-pro-msa-base-rna	submissions: 1.Proteinx https://www.kaggle.com/code/arunodhayan/proteinx-deterministic?scriptVersionId=242533236 2. Proteix +boltz + drfold https://www.kaggle.com/code/arunodhayan/future-proteix-boltz-drfold?scriptVersionId=241754625	https://www.kaggle.com/code/raulenrique/rna3dv3?scriptVersionId=240369735 https://www.kaggle.com/code/raulenrique/rna3dv3?scriptVersionId=240786795			https://www.kaggle.com/code/shunkuraishi/ptx-final-crop-nakayama-sp?scriptVersionId=242499680	1. Cleanup notebook for submission 1 https://www.kaggle.com/code/zoushuxian/aido-rna-augmented-protenix?scriptVersionId=266160739		sub-1. Boltz https://www.kaggle.com/code/hiranorm/boltz-1-inference-submission?scriptVersionId=240519238 sub-2. Boltz https://www.kaggle.com/code/hiranorm/boltz-1-inference-submission?scriptVersionId=240363706
Additional links	Solution presentation slide https://storage.googleapis.com/kaggle-forum-message-attachments/3213645/22637/kaggle_rna2025_odat_20250615b_s.pdf	new best score: https://www.kaggle.com/code/jaejohn/rna-3d-folds-tbm-only-approach

## Sheet: Table S3
Table S3. Post-competition models
Model name	RNAPro	Agentic Tree Search	John TBM only
Authors	Youhan Lee, Chaitanya Joshi, Shujun He	arunodhayan	john
Private LB score ↑	0.648378	0.63264	0.59298
Public LB score ↑	0.714215	0.68045	0.5972
Data sources (e.g. competition data, external data)	Competition data + Eigen data	Competition data + cutoff till march 31	Competition data
External models (e.g., Protenix, etc.)	Initialized with Protenix weights	Protenix (Trained with cutoff date 31st march) + Boltz (pretrained models)	n/a
Template discovery strategy	Training: MMseqs + John TBM Inference: John TBM	John TBM	Identifies similar sequences via alignment scoring, maps template coordinates through gap-aware interpolation, applies confidence-weighted RNA-specific geometric constraints
Model generation strategy	Protenix variant	Models generated from prior Kaggle algorithms	n/a
Multiple sequence alignment?	Kaggle competition provided MSA + Eigen MSA	kaggle + MMseq2 - to select MSA to train Protenix	n/a
Additional notable model features (e.g., use of high memory GPU nodes)	Blackwell	weights and selection strategy derived from weighted agentic tree-search; H100	n/a
What did not work	Embedding based analysis (EBA) to search for templates led to improvements in one target but not overall score		Explored MSA but could not achieve effective results
Link to writeup	(see main text)	https://www.kaggle.com/competitions/stanford-rna-3d-folding/discussion/613304	https://www.kaggle.com/competitions/stanford-rna-3d-folding/writeups/1st-place-solution
Link to notebook(s)	(see main text)	https://www.kaggle.com/code/arunodhayan/tbm-protenix-boltz?scriptVersionId=266654325	https://www.kaggle.com/code/jaejohn/rna-3d-folds-tbm-only-approach

## Sheet: Table S4
Table S4. TM-align values for groups across final leaderboard targets and select subsets.
		Public leaderboard (n = 8)								Private leaderboard, RNA-Puzzles (n = 10)										Private leaderboard, Future PDB (n = 10)
group	group_type	R1248	R1250	R1253v1	R1255	R1256	PZ51	PZ52	PZ62	PZ54	PZ57	PZ63	PZ64	PZ65	PZ66	PZ67	PZ68	PZ70	PZ72	9IWF	9J09	9MMG	9MME	8VQV	9E9Q	9J4N	9J4O	9JGM	9LKU	PublicLB	PrivateLB	PrivateLB RNA-Puzzles	PrivateLB Future PDB
Vfold (human)	Baseline	0.38726	0.24341	0.23911	0.71856	0.51673	0.67207	0.421	0.49491	0.3731	0.40397	0.71867	0.55115	0.42051	0.4895	0.52591	0.4845	0.66224	0.44206	NaN	NaN	NaN	NaN	NaN	NaN	NaN	NaN	NaN	NaN	0.461631	NaN	0.507161	NaN
AlphaFold 3	Baseline	0.34434	0.18003	0.21345	0.34628	0.3576	0.69443	0.29753	0.36283	0.29236	0.16821	0.49126	0.54495	0.45546	0.39851	0.67249	0.24436	0.25057	0.4391	0.68933	0.35582	0.24045	0.54122	0.38107	0.32163	0.67505	0.71548	0.69024	0.71839	0.349561	0.464297	0.395727	0.532868
trRosettaRNA server	Baseline	0.4899	0.24307	0.1475	0.68604	0.52695	0.42712	0.17043	0.39089	0.24444	0.18833	0.57544	0.55373	0.34294	0.41184	0.31395	0.20604	0.2249	0.33846	0.61697	0.36166	0.19602	0.22706	0.81157	0.56586	0.70538	0.69491	0.5542	0.61821	0.385238	0.437596	0.340007	0.535184
MMseqs2	Baseline	0.0311	0.02407	0.02352	0.7301	0.46917	NaN	0.02681	0.03013	0.81055	0.02388	0.68783	0.02752	0.02251	0.02234	0.03264	0.02226	0.02541	0.03282	0.02473	0.0299	0.91128	0.02618	0.92762	0.57674	0.7086	0.6049	0.02941	0.87714	0.1907	0.321213	0.170776	0.47165
Best prior PDB	Baseline	0.85623	0.77904	0.72923	0.7301	0.49382	0.34466	0.9265	0.43518	0.81055	0.63176	0.68783	0.57038	0.5207	0.49191	0.65621	0.60168	0.7448	0.39264	0.70353	0.51065	0.91128	0.74727	0.92762	0.57795	0.76007	0.69676	0.73598	0.90166	0.661845	0.679061	0.610846	0.747277
john	Kaggle	0.74815	0.71432	0.69735	0.73767	0.49217	0.28343	0.89807	0.25574	0.80034	0.62611	0.67243	0.45371	0.24509	0.25813	0.23094	0.61582	0.6613	0.35111	0.65825	0.31449	0.91287	0.70307	0.68882	0.561	0.7363	0.7087	0.6414	0.71474	0.603363	0.577731	0.491498	0.663964
odat	Kaggle	0.83015	0.63569	0.20839	0.68671	0.46147	0.60094	0.89447	0.4546	0.81054	0.1581	0.70448	0.39682	0.36092	0.31023	0.26583	0.17779	0.65123	0.34345	0.64278	0.26258	0.89646	0.74641	0.9258	0.57646	0.71789	0.65954	0.76922	0.86666	0.596553	0.56216	0.417939	0.70638
Eigen	Kaggle	0.88811	0.48322	0.83515	0.6396	0.50172	0.69084	0.22759	0.63403	0.7035	0.19786	0.68191	0.45858	0.47408	0.51612	0.33327	0.20567	0.30434	0.37434	0.64958	0.3906	0.85721	0.20416	0.8535	0.49019	0.7549	0.71199	0.78103	0.91969	0.612533	0.543126	0.424967	0.661285
Toyama CE Team	Kaggle	0.36687	0.22163	0.21274	0.70479	0.56888	0.61887	0.24693	0.71418	0.81436	0.21809	0.64142	0.47218	0.44259	0.41857	0.31126	0.2418	0.22229	0.38505	0.50676	0.37041	0.90292	0.27884	0.52036	0.51588	0.72303	0.70788	0.66736	0.61586	0.456861	0.498845	0.416761	0.58093
Littletree_x001a_& Moth & Bianco	Kaggle	0.27005	0.23539	0.2213	0.5471	0.53524	0.69385	0.31377	0.61128	0.28567	0.28761	0.66696	0.51001	0.4822	0.48758	0.31585	0.22424	0.23691	0.34316	0.77116	0.33913	0.23318	0.22228	0.90386	0.54829	0.74952	0.75423	0.80141	0.78852	0.428497	0.497588	0.384019	0.611158
d4t4	Kaggle	0.4484	0.34258	0.27733	0.74491	0.55954	0.68928	0.26001	0.53348	0.2325	0.23155	0.66931	0.34047	0.48838	0.52846	0.29554	0.20143	0.17552	0.29133	0.65121	0.42622	0.25267	0.20009	0.74296	0.55417	0.73908	0.67769	0.6952	0.88385	0.481941	0.463882	0.345449	0.582314
llleeex	Kaggle	0.42471	0.30887	0.24808	0.72328	0.60077	0.5749	0.26976	0.53939	0.27234	0.18594	0.6675	0.55647	0.39558	0.46518	0.3094	0.19833	0.23145	0.34415	0.64648	0.34575	0.5335	0.25632	0.82392	0.49705	0.75154	0.70683	0.70271	0.91182	0.46122	0.490113	0.362634	0.617592
AyPy	Kaggle	0.40035	0.26218	0.18716	0.76007	0.50545	0.6574	0.21437	0.5323	0.3042	0.23389	0.71915	0.50089	0.38178	0.42976	0.28258	0.18101	0.19259	0.4309	0.68444	0.36636	0.24998	0.19517	0.88694	0.58194	0.74038	0.72166	0.75391	0.86482	0.43991	0.485117	0.365675	0.60456
Timmy Juicehouse	Kaggle	0.22993	0.23522	0.23386	0.69272	0.36725	0.68034	0.21309	0.65856	0.20486	0.20584	0.45782	0.32241	0.42267	0.50595	0.33977	0.1989	0.22522	0.36586	0.66584	0.30791	0.19796	0.33249	0.70701	0.45629	0.75217	0.70041	0.78251	0.61046	0.413871	0.438117	0.32493	0.551305
Rem1210	Kaggle	0.25086	0.69377	0.72898	0.72466	0.4472	0.41543	0.26985	0.32385	0.21905	0.19418	0.40644	0.44326	0.25383	0.26488	0.32643	0.18904	0.66117	0.28006	0.2871	0.30541	0.91101	0.74943	0.39804	0.36759	0.6904	0.67462	0.36936	0.71224	0.481825	0.435177	0.323834	0.54652
alan_chen + john_hsu	Kaggle	0.26962	0.20933	0.23494	0.7301	0.46147	0.66803	0.26899	0.56257	0.19155	0.19793	0.47377	0.31336	0.38084	0.51413	0.26496	0.21396	0.21181	0.39133	0.6652	0.3319	0.22275	0.25235	0.92762	0.55485	0.7086	0.68615	0.63431	0.83803	0.425631	0.44877	0.315364	0.582176
xxxx	Kaggle	0.24261	0.1968	0.22533	0.60682	0.50313	0.69365	0.25165	0.65623	0.25983	0.20611	0.73335	0.52826	0.43321	0.48391	0.26834	0.19729	0.20805	0.3504	0.53038	0.3415	0.27278	0.20224	0.47378	0.43658	0.68415	0.64925	0.67212	0.89897	0.422027	0.441525	0.366875	0.516175
Wenxuan Ye	Kaggle	0.25344	0.22106	0.27484	0.60999	0.31314	0.49459	0.24131	0.49963	0.28042	0.21918	0.62828	0.52752	0.4254	0.46826	0.30983	0.20243	0.25688	0.3077	0.63153	0.24499	0.51494	0.19812	0.76746	0.52573	0.73775	0.67054	0.76617	0.90051	0.3635	0.479182	0.36259	0.595774
BioKings	Kaggle	0.25316	0.25949	0.19064	0.698	0.45539	0.62842	0.24344	0.60393	0.21731	0.17716	0.51895	0.4996	0.40163	0.52445	0.29276	0.18199	0.20769	0.40484	0.73554	0.32236	0.27053	0.24876	0.71855	0.58571	0.75624	0.71504	0.66502	0.71353	0.416559	0.457883	0.342638	0.573128
john (TBM only)	Post-competition	0.75766	0.70808	0.63468	0.71765	0.49252	0.29727	0.90089	0.27521	0.79985	0.62883	0.67084	0.45878	0.2252	0.32469	0.18801	0.60947	0.6652	0.25747	0.65894	0.27573	0.9126	0.74647	0.91842	0.5684	0.73246	0.69489	0.65845	0.83412	0.597995	0.591441	0.482834	0.700048
Agentic Tree Search	Post-competition	0.75699	0.66433	0.63322	0.74883	0.53396	0.70606	0.9003	0.45856	0.79991	0.63188	0.68938	0.46109	0.46968	0.48329	0.34104	0.55064	0.6333	0.43178	0.64046	0.30597	0.91256	0.74536	0.92153	0.61878	0.73236	0.64838	0.70585	0.87804	0.675281	0.630064	0.549199	0.710929
RNAPro	Post-competition	0.88121	0.70102	0.85429	0.71959	0.51145	0.58951	0.90943	0.57374	0.83035	0.60758	0.67788	0.53085	0.43149	0.29	0.42385	0.57594	0.66073	0.3863	0.85077	0.31889	0.95431	0.77936	0.92085	0.57596	0.67704	0.7451	0.82761	0.90269	0.71753	0.648378	0.541497	0.755258
RNAPro (best R1248)	Post-competition	0.91555	0.4221	0.84714	0.70593	0.47815	0.62647	0.89446	0.56141	0.81997	0.38807	0.68005	0.2901	0.38062	0.27787	0.35945	0.3054	0.5769	0.38835	0.84507	0.32322	0.93995	0.56858	0.91427	0.59081	0.66756	0.71382	0.82011	0.90731	0.681401	0.587874	0.446678	0.72907
RNAPro (best public)	Post-competition	0.89513	0.73252	0.86085	0.71878	0.52399	0.59735	0.91289	0.56625	0.83322	0.62071	0.67855	0.52966	0.35686	0.27431	0.35225	0.57128	0.65411	0.28447	0.85224	0.34353	0.94722	0.79365	0.92916	0.57909	0.66988	0.73158	0.81468	0.90566	0.72597	0.636105	0.515542	0.756669
RNAPro-EBA	Post-competition	0.59728	0.65949	0.63723	0.7342	0.48863	0.60437	0.84868	0.56061	0.66988	0.63068	0.73048	0.4963	0.39394	0.43169	0.60156	0.50174	0.68554	0.36892	0.69617	0.37166	0.82209	0.675	0.83594	0.63422	0.76829	0.74995	0.8234	0.87953	0.641311	0.638349	0.551073	0.725625
Best Kaggle	Kaggle	0.88811	0.71432	0.83515	0.76007	0.60077	0.69385	0.89807	0.71418	0.81436	0.62611	0.73335	0.55647	0.48838	0.52846	0.33977	0.61582	0.6613	0.4309	0.77116	0.42622	0.91287	0.74943	0.92762	0.58571	0.75624	0.75423	0.80141	0.91969	0.763065	0.669975	0.579492	0.760458
Best blind algorithm	Algorithm	0.88811	0.71432	0.83515	0.76007	0.60077	0.69443	0.89807	0.71418	0.81436	0.62611	0.73335	0.55647	0.48838	0.52846	0.67249	0.61582	0.6613	0.4391	0.77116	0.42622	0.91287	0.74943	0.92762	0.58571	0.75624	0.75423	0.80141	0.91969	0.763138	0.687021	0.613584	0.760458
Best post-competition	Post-competition	0.91555	0.73252	0.86085	0.74883	0.53396	0.70606	0.91289	0.57374	0.83322	0.63188	0.73048	0.53085	0.46968	0.48329	0.60156	0.60947	0.68554	0.43178	0.85224	0.37166	0.95431	0.79365	0.92916	0.63422	0.76829	0.74995	0.82761	0.90731	0.74805	0.689808	0.600775	0.77884

## Sheet: Table S5
Table S5. Best algorithm predictions and 3D templates for Kaggle final leaderboard targets available in PDB before May 29, 2025.
Target	Description	Test set	Best TM-align blind algorithms	Best TM-align to prior PDB structures	PDB_chain of best template	Description of best template	Release date of best template
R1248	GOLLD 3primedomain env46	Public	0.88811	0.85623	9MEE_B	GOLLD RNA nanocage (env-38)	2025-04-30
R1250	GOLLD full env46	Public	0.71432	0.77936	9MEE_F	GOLLD RNA nanocage (env-38)	2025-04-30
R1253v1	ROOL env209	Public	0.83515	0.72907	9J3T_D	Enterococcus faecalis ROOL RNA octamer	2025-03-19
R1255	SL5 SARS-CoV-2: rotated junction	Public	0.76007	0.7301	8UYS_A	SARS-CoV-2 5' proximal stem-loop 5	2023-12-06
R1256	SL5 Bt-CoV-HKU5: SL5c truncated	Public	0.60077	0.4951	8UYJ_A	BtCoV-HKU5 5' proximal stem-loop 5, conformation 4	2023-12-06
PZ51	undisclosed	Public	0.69443	0.48044	undisclosed	undisclosed	undisclosed
PZ52	undisclosed GOLLD	Public	0.89807	0.9265	undisclosed	undisclosed	undisclosed
PZ54	undisclosed GOLLD	Private	0.81436	0.81055	undisclosed	undisclosed	undisclosed
PZ57	undisclosed ROOL	Private	0.62611	0.63577	undisclosed	undisclosed	undisclosed
PZ62	undisclosed Eterna design	Public	0.71418	0.43133	undisclosed	undisclosed	undisclosed
PZ63	undisclosed	Private	0.73335	0.68783	undisclosed	undisclosed	undisclosed
PZ64	Skipping rope	Private	0.55647	0.57038	7A5G_j	Structure of the elongating human mitoribosome bound to mtEF-Tu.GMPPCP and A/T mt-tRNA	2020-12-23
PZ65	DUF2693-FD	Private	0.48838	0.52118	5V6X_C	Crystal structure of the tRNA binding domain of Pyrrolysyl-tRNA synthetase mutant (32A NTD) bound to tRNA(Pyl)	2017-10-11
PZ66	salivarius-1	Private	0.52846	0.49106	7SYW_i	Structure of the wt IRES eIF5B-containing 48S initiation complex, closed conformation. Structure 15(wt)	2022-07-13
PZ67	undisclosed group I intron	Private	0.67249	0.65937	undisclosed	undisclosed	undisclosed
PZ68	undisclosed GOLLD	Private	0.61582	0.60279	undisclosed	undisclosed	undisclosed
PZ70	undisclosed GOLLD	Private	0.6613	0.74548	undisclosed	undisclosed	undisclosed
PZ72	undisclosed Eterna design	Private	0.4391	0.39227	undisclosed	undisclosed	undisclosed
9IWF	xanthine-II riboswitch	Private	0.77116	0.70353	3RKF_B	Crystal structure of guanine riboswitch C61U/G37A double mutant bound to thio-guanine	2011-08-17
9J09	RdCas12n-sgRNA-DNA complex	Private	0.42622	0.51065	8EX9_B	ISDra2 TnpB in complex with reRNA and cognate DNA, conformation 2 (RuvC domain unresolved)	2023-04-05
9MMG	ROOLefa monomer	Private	0.91287	0.91128	9J3T_G	Enterococcus faecalis ROOL RNA octamer	2025-03-19
9MME	ROOLfirm octamer	Private	0.74943	0.75093	9J3T_F	Enterococcus faecalis ROOL RNA octamer	2025-03-19
8VQV	ZTP riboswitch, m-1-pyridinyl-AICA	Private	0.92762	0.92762	4XWF_A	Crystal structure of the ZMP riboswitch at 1.80 angstrom	2015-09-09
9E9Q	SARS-CoV-2 SL5 crystal structure	Private	0.58571	0.57795	8UYP_A	SARS-CoV-1 5' proximal stem-loop 5	2023-12-20
9J4N	E. coli Leu tRNA, UAG anticodon	Private	0.75624	0.75982	3ZJV_B	Ternary complex of E .coli leucyl-tRNA synthetase, tRNA(Leu) and the benzoxaborole AN3213 in the editing conformation	2013-04-17
9J4O	B. subtilis Leu tRNA, UAA anticodon	Private	0.75423	0.69676	5AH5_D	Crystal structure of the ternary complex of Agrobacterium radiobacter K84 agnB2 LeuRS-tRNA-LeuAMS	2016-02-17
9JGM	E.coli yybp riboswitch	Private	0.80141	0.73598	4Y1I_A	Lactococcus lactis yybP-ykoY Mn riboswitch bound to Mn2+	2015-04-08
9LKU	2'-dG-III riboswitch	Private	0.91969	0.90166	8KEB_A	Crystal structure of 2'-dG-III riboswitch with 2'-dG	2025-02-19
